# Supplementary material for: Neuroimaging findings and neurological manifestations in hospitalized COVID-19 patients: Impact of cancer and ventilatory support status
Source: PLoS One. 2023 Mar 24;18(3):e0283614. doi: 10.1371/journal.pone.0283614 (PMC10038284; doi:10.1371/journal.pone.0283614)
Supplement: S1 Dataset — (XLSX) [file pone.0283614.s001.xlsx]

## Sheet: Sheet1
											Fisher's exact test (two-tailed p-value)
	All (N=80)	Cancer	Non-Cancer	Intubated	Non-Intubated	Non-Intubated, Non-Cancer	Intubated, Non-Cancer	Non-Intubated, Cancer	Intubated, Cancer		Cancer / Non-cancer	Intubated / Non-intubated	Non-Cancer: Non-Intubated / Intubated	Non-Intubated: Non-Cancer / Cancer	Intubated: Non-Cancer / Cancer	Cancer: Non-Intubated / Intubated
	N (%)	N=40	N=40	N=40	N=40	N=20	N=20	N=20	N=20		N=40/40	N=40/40	N=20/20	N=20/20	N=20/20	N=20/20
Encephalopathy	62 (77.5)	27	35	36	26	16	19	10	17		0.0590571	0.0144757	0.341649	0.0958456	0.60499	0.0407424
Impaired responsiveness/coma	31 (38.8)	12	19	26	5	4	15	1	11		0.168091	2.29609e-06	0.00123186	0.341649	0.320266	0.00124763
Stroke (ischemic)	21 (26.3)	9	12	10	11	7	5	4	5		0.611991	1	0.731094	0.480115	1	1
Headache	17 (21.3)	9	8	5	12	7	1	5	4		1	0.0993041	0.043596	0.731094	0.341649	1
Weakness (focal)	16 (20.0)	8	8	3	13	5	3	8	0		1	0.0102871	0.694765	0.500603	0.230769	0.003276
Seizures/status epilepticus	13 (16.3)	6	7	8	5	2	5	3	3		1	0.545841	0.407484	1	0.694765	1
Critical illness neuropathy/myopathy	11 (13.8)	4	7	8	3	1	6	2	2		0.517892	0.192661	0.0914761	1	0.235116	1
Abnormal movements or tone	10 (12.5)	6	4	5	5	3	1	2	4		0.737032	1	0.60499	1	0.341649	0.66142
Visual symptoms	10 (12.5)	4	6	2	8	5	1	3	1		0.737032	0.0871803	0.181764	0.694765	1	0.60499
Dysarthria	9 (11.3)	5	4	4	5	2	2	3	2		1	1	1	1	1	1
Numbness (extremities)	8 (10.0)	5	3	4	4	2	1	2	3		0.711872	1	1	1	0.60499	1
Anxiety	7 (8.8)	4	3	2	5	2	1	3	1		1	0.43153	1	1	1	0.60499
Depression	7 (8.8)	4	3	4	3	2	1	1	3		1	1	1	1	0.60499	0.60499
Gait abnormality/ataxia	6 (7.5)	5	1	1	5	1	0	4	1		0.200723	0.200723	1	0.341649	1	0.341649
Psychosis/hallucination	5 (6.3)	3	2	3	2	0	2	2	1		1	1	0.487179	0.487179	1	1
Stroke (hemorrhagic)	3 (3.8)	3	0	2	1	0	0	1	2		0.240506	1	1	1	0.487179	1
Dysmetria/incoordination	3 (3.8)	1	2	1	2	1	1	1	0		1	1	1	1	1	1
Hyposmia/anosmia	2 (2.5)	2	0	0	2	0	0	2	0		0.493671	0.493671	1	0.487179	1	0.487179
Hypogeusia/ageusia	2 (2.5)	1	1	0	2	1	0	1	0		1	0.493671	1	1	1	1
Dysphagia	2 (2.5)	2	0	1	1	0	0	1	1		0.493671	1	1	1	1	1
Parkinsonism	1 (1.3)	0	1	0	1	1	0	0	0		1	1	1	1	1	1
Acute inflammatory demyelinating polyneuropathy/Guillain-Barré syndrome	1 (1.3)	1	0	1	0	0	0	0	1		1	1	1	1	1	1
											Fisher's exact test (two-tailed p-value)
	All (N=80)	Cancer	Non-Cancer	Intubated	Non-Intubated	Non-Intubated, Non-Cancer	Intubated, Non-Cancer	Non-Intubated, Cancer	Intubated, Cancer		Cancer / Non-cancer	Intubated / Non-intubated	Non-Cancer: Non-Intubated / Intubated	Non-Intubated: Non-Cancer / Cancer	Intubated: Non-Cancer / Cancer	Cancer: Non-Intubated / Intubated
	N (%)	N=40	N=40	N=40	N=40	N=20	N=20	N=20	N=20		N=40/40	N=40/40	N=20/20	N=20/20	N=20/20	N=20/20
T2 hyperintensity	29 (36.3)	15	14	18	11	4	10	7	8		1	0.162378	0.0958456	0.480115	0.751186	1
Acute/subacute infarct	21 (26.3)	10	11	8	13	9	2	4	6		1	0.30951	0.0309503	0.175996	0.235116	0.716427
Chronic infarct	20 (25.0)	9	11	13	7	3	8	4	5		0.796757	0.19608	0.155187	1	0.500603	1
Acute macrohemorrhage	6 (7.5)	2	4	4	2	1	3	1	1		0.67516	0.67516	0.60499	1	0.60499	1
Chronic macrohemorrhage	8 (10.0)	7	1	3	5	1	0	4	3		0.0567587	0.711872	1	0.341649	0.230769	1
Microhemorrhage	19 (23.8)	7	12	11	8	5	7	3	4		0.293306	0.60007	0.731094	0.694765	0.480115	1
Encephalitis-like findings	6 (7.5)	1	5	5	1	1	4	0	1		0.200723	0.200723	0.341649	1	0.341649	1
No findings	26 (32.5)	14	12	11	15	7	5	8	6		0.811647	0.474341	0.731094	1	1	0.741054
